# Supplementary material for: Assessment of Covalently Binding Warhead Compounds in the Validation of the Cytomegalovirus Nuclear Egress Complex as an Antiviral Target
Source: Cells. 2023 Apr 14;12(8):1162. doi: 10.3390/cells12081162 (PMC10137179; doi:10.3390/cells12081162)
Supplement: Supplementary file 1 [file cells-12-01162-s001.zip]

Archive with 1 entries (1 files):
- cells-2212920-supplementary.pdf
